# Supplementary material for: The Monitoring of Mycoplasma gallisepticum Minimum Inhibitory Concentrations during the Last Decade (2010–2020) Seems to Reveal a Comeback of Susceptibility to Macrolides, Tiamulin, and Lincomycin
Source: Antibiotics (Basel). 2022 Jul 29;11(8):1021. doi: 10.3390/antibiotics11081021 (PMC9404793; doi:10.3390/antibiotics11081021)
Supplement: Supplementary file 1 [file antibiotics-11-01021-s001.zip]

Archive with 1 entries (1 files):
- antibiotics-1820163-supplementary.pdf
